# Supplementary material for: Handwriting in children with Attention Deficient Hyperactive Disorder: role of graphology
Source: BMC Pediatr. 2019 Dec 10;19:484. doi: 10.1186/s12887-019-1854-3 (PMC6902409; doi:10.1186/s12887-019-1854-3)
Supplement: Supplementary file 1 — Additional file 1: Files are related to Availability of data and material. [file 12887_2019_1854_MOESM1_ESM.zip]

Archive with 3 entries (3 files):
- 12887_2019_1854_MOESM3_ESM.xlsx
- 12887_2019_1854_MOESM2_ESM.xlsx
- 12887_2019_1854_MOESM1_ESM.docx
