# Supplementary material for: Handwriting in children with Attention Deficient Hyperactive Disorder: role of graphology
Source: BMC Pediatr. 2019 Dec 10;19:484. doi: 10.1186/s12887-019-1854-3 (PMC6902409; doi:10.1186/s12887-019-1854-3)
Supplement: Supplementary file 1 — Additional file 1: Files are related to Availability of data and material. [file 12887_2019_1854_MOESM1_ESM.zip › 12887_2019_1854_MOESM3_ESM.xlsx]

## Sheet: גיליון1
No	Sex	Day of birth	Diagnosis	Text layout				Margins						Lines spacing				Words spacing				Letters spacing				Handwriting			Letter deviations				Size of		Non conventional			Width of			Continuity or				Shape of			Speed of
																										inclination							handwriting		letters			letters			flow connection				letters			writung
				3	1	2	0	1	2	0	0	1	2	3	0	1	2	3	0	1	2	3	0	1	2	3	1	2	3	0	1	2	3	0	1	2	1	0	2	1	0	1	2	3	4	0	1	2	0
1	M	2002-11-06	control	N	N	N	Y	Y	N	N	Y	N	N	N	Y	N	N	N	N	N	N	Y	N	Y	N	N	N	Y	N	N	N	N	Y	Y	N	Y	N	N	Y	N	N	N	N	Y	N	N	Y	N	N
2	F	1999-05-31	ADHD	N	N	N	Y	Y	N	N	N	N	N	Y	N	N	N	Y	N	N	N	Y	Y	N	N	N	N	Y	N	Y	N	N	N	N	Y	Y	N	N	Y	N	N	Y	N	Y	N	N	Y	N	N
3	M	2003-02-13	ADHD	N	N	Y	N	Y	N	N	N	N	N	Y	N	N	N	Y	N	N	Y	N	N	N	Y	N	N	Y	N	N	N	N	Y	Y	N	N	Y	N	Y	N	N	N	Y	N	N	N	Y	N	N
4	M	2003-06-25	ADHD	N	N	Y	N	Y	Y	N	N	N	N	Y	N	Y	N	N	N	Y	N	N	N	N	Y	N	N	Y	N	N	Y	N	N	N	Y	Y	N	N	Y	N	N	N	N	Y	N	N	Y	N	N
5	M	2003-08-28	ADHD	N	N	Y	N	Y	Y	N	N	N	N	Y	N	N	N	Y	N	N	N	Y	N	N	N	Y	N	Y	N	N	Y	N	N	N	Y	Y	N	N	Y	N	N	N	Y	N	N	N	Y	N	N
6	M	1999-12-14	ADHD	N	N	N	Y	Y	N	N	Y	N	N	N	N	N	N	Y	N	N	N	Y	N	N	N	Y	N	Y	N	Y	N	N	N	Y	N	N	Y	N	Y	N	N	N	Y	Y	N	N	Y	N	N
7	M	1998-09-23	ADHD	N	N	N	Y	N	N	Y	N	Y	N	N	Y	N	N	N	Y	N	N	N	N	N	N	Y	Y	N	N	N	Y	N	N	Y	N	N	N	Y	Y	N	N	N	N	Y	N	Y	N	N	Y
8	M	2001-12-13	ADHD	N	N	N	Y	Y	N	N	N	N	Y	N	N	N	N	Y	N	N	N	Y	Y	N	N	N	Y	N	N	N	Y	N	N	N	Y	Y	N	N	Y	N	N	Y	N	N	N	N	Y	N	N
9	M	1999-01-24	ADHD	N	N	N	Y	Y	N	N	Y	N	N	N	Y	N	N	N	Y	N	N	N	Y	N	N	N	Y	N	N	Y	N	N	N	Y	N	Y	N	N	Y	N	N	N	N	Y	N	Y	N	N	Y
10	M	2001-12-10	ADHD	N	N	Y	N	Y	Y	N	N	N	N	Y	N	N	N	Y	N	N	N	Y	Y	N	N	N	N	Y	N	N	Y	N	N	N	Y	Y	N	N	Y	N	N	Y	Y	N	N	N	Y	N	N
11	F	2003-03-11	control	N	N	N	Y	N	N	Y	Y	N	N	N	Y	N	N	N	Y	N	N	N	Y	N	N	N	N	Y	N	Y	N	N	N	Y	N	N	N	Y	Y	N	N	N	Y	N	N	Y	N	N	Y
12	F	2006-10-25	control	N	N	Y	N	Y	Y	N	N	N	N	Y	N	N	N	Y	N	N	N	Y	N	N	Y	N	N	Y	N	N	Y	N	N	N	Y	Y	N	N	Y	N	N	Y	N	N	N	Y	N	N	Y
13	M	2006-10-22	control	N	Y	N	N	Y	N	N	N	N	N	Y	N	N	N	Y	N	N	N	Y	N	N	Y	N	N	Y	N	N	Y	N	N	N	Y	Y	N	N	Y	N	N	Y	N	N	N	Y	N	N	N
14	F	2004-09-28	control	N	N	N	Y	Y	N	N	Y	N	N	N	Y	N	N	N	Y	N	N	N	N	N	N	Y	N	N	Y	N	Y	N	N	Y	N	N	Y	N	Y	N	N	Y	N	N	N	Y	N	N	Y
15	F	2002-02-20	control	N	N	N	Y	Y	N	N	Y	N	N	N	N	Y	N	N	N	Y	N	N	Y	N	N	N	N	Y	N	Y	N	N	N	Y	N	Y	N	N	Y	N	N	N	N	Y	N	Y	N	N	Y
16	F	2000-11-26	control	N	N	N	Y	Y	N	N	Y	N	N	N	Y	N	N	N	Y	N	N	N	Y	N	N	N	Y	N	N	Y	N	N	N	Y	N	N	N	Y	N	Y	N	Y	N	Y	N	Y	N	N	Y
17	F	2003-02-09	ADHD	N	N	N	Y	Y	N	N	N	N	N	Y	N	N	N	Y	N	N	Y	N	N	N	Y	N	Y	N	N	N	Y	N	N	N	Y	Y	N	N	Y	N	N	N	Y	N	N	Y	N	N	N
18	F	2000-04-30	control	N	N	N	Y	Y	N	N	N	N	N	Y	N	N	N	Y	N	N	N	Y	N	N	Y	N	N	Y	N	N	Y	N	N	N	Y	Y	N	N	Y	N	N	Y	Y	N	N	N	Y	N	N
19	F	2003-02-12	control	N	N	N	Y	Y	N	N	Y	N	N	N	N	Y	N	N	Y	N	N	N	N	N	Y	N	Y	N	N	Y	N	N	N	Y	N	N	N	Y	N	Y	N	N	Y	Y	N	Y	N	N	Y
20	F	2000-06-17	control	N	N	N	Y	Y	N	N	N	N	N	Y	N	N	Y	N	N	N	Y	N	N	N	N	Y	N	Y	N	N	Y	N	N	N	Y	Y	N	N	Y	N	N	N	N	Y	N	N	Y	N	N
21	M	2000-09-01	ADHD	N	N	N	Y	Y	N	N	N	N	Y	N	N	N	N	Y	N	N	N	Y	N	N	Y	N	N	Y	N	Y	N	N	N	N	Y	Y	N	N	Y	N	N	N	N	Y	N	N	Y	N	N
22	F	2001-09-08	ADHD	N	N	Y	N	Y	Y	N	N	N	N	Y	N	N	N	Y	N	N	N	Y	N	N	Y	N	N	Y	N	N	Y	N	N	N	Y	Y	N	N	Y	N	N	Y	Y	N	N	N	Y	N	N
23	F	2000-06-18	control	N	N	N	Y	Y	N	N	Y	N	N	N	Y	N	N	N	Y	N	N	N	N	N	Y	N	N	N	Y	Y	N	N	N	N	Y	Y	N	N	N	N	Y	Y	N	N	N	Y	N	N	Y
24	F	2001-08-13	ADHD	N	Y	N	N	Y	Y	N	N	N	N	Y	N	N	N	Y	N	N	N	Y	N	N	N	Y	N	Y	N	N	N	N	Y	Y	N	N	Y	N	Y	N	N	N	Y	N	N	N	Y	N	Y
25	M	2002-06-25	ADHD	N	N	Y	N	Y	Y	N	N	N	N	Y	N	N	N	Y	N	N	N	Y	N	N	N	Y	N	Y	N	N	Y	N	N	N	Y	Y	N	N	Y	N	N	N	Y	N	N	N	N	Y	Y
26	F	2003-09-15	control	N	Y	N	N	Y	Y	N	Y	N	N	N	Y	N	N	N	Y	N	N	N	Y	N	N	N	Y	N	N	Y	N	N	N	Y	N	N	N	Y	Y	N	N	Y	N	N	N	Y	N	N	Y
27	F	2001-02-13	ADHD	N	N	N	Y	Y	N	N	Y	N	N	N	Y	N	N	N	Y	N	N	N	Y	N	N	N	Y	N	N	Y	N	N	N	Y	N	N	N	Y	N	N	Y	Y	N	N	N	Y	N	N	Y
28	M	2001-08-15	ADHD	N	N	Y	N	Y	Y	N	N	N	N	Y	N	N	N	Y	N	N	N	Y	N	N	Y	N	N	Y	N	N	Y	N	N	N	Y	Y	N	N	Y	N	N	N	Y	N	N	N	Y	N	N
29	F	1999-06-05	ADHD	N	N	N	Y	Y	N	N	N	N	N	Y	N	N	N	Y	N	N	N	Y	N	N	Y	N	Y	N	N	N	Y	N	N	Y	N	Y	N	N	Y	N	N	Y	N	N	N	N	Y	N	Y
30	M	2002-12-06	ADHD	N	N	N	Y	Y	N	N	N	N	Y	N	N	N	Y	N	N	N	N	Y	N	N	Y	N	N	Y	N	N	Y	N	N	N	Y	Y	N	N	Y	N	N	Y	Y	N	N	N	Y	N	N
31	M	2001-05-15	ADHD	N	N	Y	N	Y	Y	N	N	N	N	Y	N	N	N	Y	N	N	N	Y	N	N	N	Y	N	Y	N	N	Y	N	N	Y	N	Y	N	N	Y	N	N	Y	Y	N	N	N	Y	N	N
32	F	2001-11-01	control	N	N	N	Y	Y	N	N	Y	N	N	N	N	N	N	Y	N	N	Y	N	N	Y	N	N	Y	N	N	N	N	Y	N	Y	N	N	N	Y	Y	N	N	Y	N	Y	N	Y	N	N	N
33	F	2000-04-05	control	N	N	N	Y	Y	N	N	Y	N	N	N	Y	N	N	N	Y	N	N	N	Y	N	N	N	Y	N	N	Y	N	N	N	Y	Y	N	N	Y	Y	N	N	Y	N	N	N	Y	N	N	Y
34	M	2000-09-18	control	N	N	N	Y	Y	N	N	N	N	N	Y	Y	N	N	N	N	Y	N	N	N	N	N	Y	N	N	N	N	N	Y	N	N	Y	N	Y	N	Y	N	N	N	N	Y	N	N	Y	N	N
35	M	2001-11-12	ADHD	N	N	N	Y	Y	N	N	N	N	Y	N	N	Y	N	N	N	N	N	Y	Y	N	N	N	Y	N	N	N	N	N	Y	N	Y	Y	N	N	Y	N	N	N	N	Y	N	N	Y	N	N
36	M	2003-05-14	control	N	N	N	Y	Y	N	N	N	N	N	Y	N	N	N	Y	N	N	N	Y	Y	N	N	N	Y	N	N	Y	N	N	N	N	Y	N	Y	N	Y	N	N	N	N	Y	N	Y	N	N	Y
37	F	1999-08-20	control	N	Y	N	N	Y	Y	N	Y	N	N	N	Y	N	N	N	Y	N	N	N	Y	N	N	N	Y	N	N	Y	N	N	N	Y	N	N	Y	N	Y	N	N	N	N	Y	N	Y	N	N	Y
38	F	2000-05-06	control	N	N	N	Y	N	N	Y	N	N	N	Y	Y	N	N	N	Y	N	N	N	Y	N	N	N	Y	N	N	Y	N	N	N	Y	N	Y	N	N	Y	N	N	Y	N	N	N	Y	N	N	Y
39	F	2000-07-14	control	N	N	Y	N	Y	Y	N	N	N	N	Y	N	N	Y	N	N	N	Y	N	N	N	Y	N	N	Y	N	N	Y	N	N	N	Y	Y	N	N	Y	N	N	Y	Y	N	N	N	Y	N	N
40	M	2003-07-09	control	N	N	N	Y	Y	N	N	N	N	N	Y	N	Y	N	N	N	N	N	Y	Y	N	N	N	N	Y	N	N	Y	N	N	Y	N	Y	N	N	Y	N	N	N	Y	N	N	N	Y	N	Y
41	F	1999-06-11	control	N	N	N	Y	Y	N	N	Y	N	N	N	Y	N	N	N	N	N	N	Y	Y	N	N	N	N	N	Y	Y	N	N	N	Y	N	Y	N	N	Y	N	N	Y	N	N	N	Y	N	N	Y
42	M	2003-11-28	control	N	N	Y	N	Y	Y	N	N	N	N	Y	N	N	N	Y	N	N	N	Y	N	N	Y	N	N	Y	N	N	N	N	Y	N	Y	Y	N	N	Y	N	N	N	N	Y	N	N	Y	N	N
43	M	2000-01-07	control	N	N	N	Y	Y	N	N	Y	N	N	N	N	N	N	Y	N	N	N	Y	N	N	Y	N	N	Y	N	N	N	N	Y	Y	N	Y	N	N	Y	N	N	Y	Y	N	N	N	Y	N	Y
44	F	2001-02-07	control	N	N	N	Y	Y	N	N	N	N	Y	N	N	Y	N	N	N	N	Y	N	Y	N	N	N	N	N	N	N	Y	N	N	Y	N	N	Y	N	Y	N	N	Y	N	N	Y	N	Y	N	Y
45	F	2003-02-01	control	N	N	N	Y	Y	N	N	N	Y	N	N	N	Y	N	N	N	N	N	Y	N	N	Y	N	Y	N	N	N	N	Y	N	N	Y	Y	N	N	Y	N	N	N	N	Y	N	N	Y	N	Y
46	F	2003-02-21	control	N	N	N	Y	Y	N	N	Y	N	N	N	Y	N	N	N	Y	N	N	N	Y	N	N	N	Y	N	N	N	N	Y	N	Y	N	N	N	Y	Y	N	N	Y	N	Y	N	Y	N	N	Y
47	F	2002-03-08	control	N	N	N	Y	Y	N	N	Y	N	N	N	N	N	Y	N	Y	N	N	N	Y	N	N	N	Y	N	N	Y	N	N	N	N	Y	Y	N	N	Y	N	N	Y	N	N	N	Y	N	N	Y
48	F	2002-01-28	control	N	N	N	Y	Y	N	N	Y	N	N	N	Y	N	N	N	Y	N	N	N	Y	N	N	N	Y	N	N	Y	N	N	N	Y	N	N	Y	N	Y	N	N	N	N	Y	N	Y	N	N	Y
49	F	2000-09-11	ADHD	N	N	N	Y	Y	N	N	N	Y	N	N	N	N	N	Y	N	N	N	Y	N	N	N	Y	N	Y	N	N	Y	N	N	N	Y	Y	N	N	Y	N	N	Y	Y	N	N	N	Y	N	N
[truncated: 1 more columns]
