# Supplementary material for: Handwriting in children with Attention Deficient Hyperactive Disorder: role of graphology
Source: BMC Pediatr. 2019 Dec 10;19:484. doi: 10.1186/s12887-019-1854-3 (PMC6902409; doi:10.1186/s12887-019-1854-3)
Supplement: Supplementary file 1 — Additional file 1: Files are related to Availability of data and material. [file 12887_2019_1854_MOESM1_ESM.zip › 12887_2019_1854_MOESM2_ESM.xlsx]

## Sheet: גיליון1
No	sex				Text layout	text layout			Margins					Lines spacing				Words spacing			Letters spacing			Handwriting				Letters deviations			Size of									Continuity or				shape of			speed of
																								inclination								handwritind			Non			Width of		flow conection				letters			writing
						טקסט																													conventional			letters
																																			letters
ADHD				2					1&2					1/2/3				1/2/3			2/3			2,3			2			3		2	1		1		2			2							1,2		1
																																												1+2
		3	1	2	0	0		1	2	0	0	1	2	3	0	1	2	3	0	1	2	0	1	2	3	0	1	2	3	0	1	2	3	0	1	2	1	0	2	1	0	1	2	3	4	0	1	2	0
1	M			0				0				0					0			1				0			1				1				0		1			1				0			1
2	F			0				0				1					1			1				0			1				0				1		1			1				0			1
3	M			1				0				1					1			1				1			1				1				0		0			1				0			1
4	M			1				1				1					1			1				1			1				1				1		1			1				0			1
5	M			1				1				1					1			1				1			1				1				1		1			1				0			1
6	M			0				0				0					1			1				1			1				0				0		0			1				0			1
7	M			0				0				1					0			0				1			0				1				0		0			1				0			0
8	M			0				0				1					1			1				0			0				1				1		1			1				0			1
9	M			0				0				0					0			0				0			0				0				0		1			1				0			0
10	M			1				1				1					1			1				0			1				1				1		1			1				1			1
11	F			0				0				0					0			0				0			1				0				0		0			1				0			0
12	F			1				1				1					1			1				1			1				1				1		1			1				0			0
13	M			0				0				1					1			1				1			1				1				1		1			1				0			0
14	F			0				0				0					0			0				1			0				1				0		0			1				0			0
15	F			0				0				0					1			1				0			1				0				0		1			1				0			0
16	F			0				0				0					0			0				0			0				0				0		0			0				0			0
17	F			0				0				1					1			1				1			0				1				1		1			1				0			0
18	F			0				0				1					1			1				1			1				1				1		1			1				1			1
19	F			0				0				0					1			0				1			0				0				0		0			0				0			0
20	F			0				0				1					1			1				1			1				1				1		1			1				0			1
21	M			0				0				1					1			1				1			1				0				1		1			1				0			1
22	F			1				1				1					1			1				1			1				1				1		1			1				1			1
23	F			0				0				0					0			0				1			0				0				1		1			0				0			0
24	F			0				1				1					1			1				1			1				1				0		0			1				0			1
25	M			1				1				1					1			1				1			1				1				1		1			1				0			1
26	F			0				1				0					0			0				0			0				0				0		0			1				0			0
27	F			0				0				0					0			0				0			0				0				0		0			0				0			0
28	M			1				1				1					1			1				1			1				1				1		1			1				0			1
29	F			0				0				1					1			1				1			0				1				0		1			1				0			1
30	M			0				0				1					1			1				1			1				1				1		1			1				1			1
31	M			1				1				1					1			1				1			1				1				0		1			1				1			1
32	F			0				0				0					1			1				0			0				1				0		0			1				0			0
33	F			0				0				0					0			0				0			0				0				1		0			1				0			0
34	M			0				0				1					0			1				1			0				1				1		0			1				0			1
35	F			0				0				1					1			1				0			1				1				1		1			1				0			1
36	M			0				0				1					1			1				0			0				0				1		0			1				0			0
37	F			0				1				0					0			0				0			0				0				0		0			1				0			0
38	F			0				0				1					0			0				0			0				0				0		1			1				0			0
39	F			1				1				1					1			1				1			1				1				1		1			1				1			1
40	M			0				0				1					1			1				0			1				1				0		1			1				0			1
41	F			0				0				0					0			1				0			0				0				0		1			1				0			0
42	M			1				1				1					1			1				1			1				1				1		1			1				0			1
43	M			0				0				0					1			1				1			1				1				0		1			1				1			1
44	M			0				0				1					1			1				0			0				1				0		0			1				0			1
45	F			0				0				1					1			1				1			0				1				1		1			1				0			1
46	F			0				0				0					0			0				0			0				1				0		0			1				0			0
47	F			0				0				0					1			0				0			0				0				1		1			1				0			0
48	F			0				0				0					0			0				0			0				0				0		0			1				0			0
49	F			0				0				1					1			1				1			1				1				1		1			1				1			1
[truncated: 5 more columns]
